# Supplementary material for: Characteristic MicroRNAs Linked to Dysregulated Metabolic Pathways in Qatari Adult Subjects With Obesity and Metabolic Syndrome
Source: Front Endocrinol (Lausanne). 2022 Jul 22;13:937089. doi: 10.3389/fendo.2022.937089 (PMC9352892; doi:10.3389/fendo.2022.937089)
Supplement: Supplementary Table 1 — Differentially expressed miRNAs with their ΔCRT value, RQ and significance levels (p-value). [file Table_1.xlsx]

## Sheet:  Table 1 Diff_MicroRNAs
Diff. miRNAs	ΔCRT Mean (-)	RQ	P.Value
ath-miR159a	-3.95	15.4	0.01
miR-100-3p	9.18	0.002	0.008
miR-101-3p	3.5	0.089	0.04
miR-106b-3p	2.87	0.137	0.027
miR-122-5p	5.66	0.02	0.011
miR-1249-3p	2.65	0.159	0.024
miR-125b-5p	2.65	0.159	0.041
miR-126-3p	3.79	0.072	0.018
miR-128-3p	2.92	0.132	0.032
miR-1282	-3.24	9.44	0.024
miR-1284	-3.35	10.2	0.021
miR-1293	-3.47	11.1	0.015
miR-1303	-2.69	6.47	0.039
miR-130a-3p	3.09	0.118	0.036
miR-130a-5p	-2.1	4.29	0.021
miR-130b-5p	3.3	0.102	0.016
miR-1324	-2.3	4.91	0.024
miR-135b-3p	-2.21	4.62	0.047
miR-138-1-3p	-3.19	9.11	0.016
miR-141-3p	-2.47	5.54	0.02
miR-144-3p	2.76	0.147	0.037
miR-145-5p	2.99	0.126	0.019
miR-146a-3p	-2.88	7.37	0.017
miR-152-3p	3.64	0.08	0.027
miR-153-3p	3.43	0.093	0.02
miR-15a-3p	3.31	0.101	0.043
miR-182-5p	2.95	0.129	0.041
miR-191-5p	2.99	0.126	0.031
miR-210-3p	2.61	0.163	0.047
miR-2110	2.62	0.163	0.035
miR-215-5p	3.56	0.085	0.036
miR-221-3p	3.85	0.07	0.018
miR-223-3p	3.47	0.09	0.03
miR-302b-3p	-1.31	2.48	0.045
miR-30e-5p	-4.68	25.5	0.029
miR-324-3p	1.8	0.288	0.044
miR-329-3p	-4.11	17.3	0.027
miR-331-3p	2.05	0.242	0.026
miR-338-5p	-3.95	15.5	0.025
miR-34b-3p	-1.82	3.53	0.043
miR-363-3p	3.01	0.124	0.044
miR-375	-2.14	4.41	0.025
miR-423-5p	3.09	0.118	0.039
miR-433-3p	3.12	0.115	0.026
miR-452-3p	-2.4	5.28	0.034
miR-485-5p	-3.84	14.3	0.02
miR-486-5p	5.16	0.028	0.007
miR-488-3p	-2.41	5.32	0.024
miR-509-3-5p	-2.11	4.3	0.031
miR-513c-5p	-2.03	4.08	0.019
miR-548a-3p	-2.04	4.12	0.02
miR-583	-2.49	5.6	0.025
miR-636	3.15	0.113	0.037
miR-645	-2.45	5.47	0.018
miR-652-3p	3.6	0.083	0.01
miR-708-5p	-1.96	3.89	0.028
miR-744-5p	3.29	0.102	0.014
miR-873-5p	-1.62	3.08	0.048
miR-9-3p	-1.91	3.76	0.03
miR-92a-3p	4.76	0.037	0.007
miR-93-3p	2.26	0.209	0.041
miR-93-5p	3.16	0.112	0.023
miR-941	3.08	0.119	0.015
miR-99a-5p	3.15	0.113	0.023

## Sheet: Table 2 Correlation
	HBA1c	Creatinine	CHOLESTROL	LDL	HDL
miR-106b-3p	0.161	-0.436	-0.0776	0.001	-0.182
miR-130a-3p	-0.0913	-0.161	-0.309	-0.351	0.0669
miR-130b-5p	-0.111	-0.026	-0.388	-0.28	-0.0154
miR-153-3p	-0.372	0.219	-0.115	-0.152	0.168
miR-182-5p	-0.327	-0.0811	-0.225	-0.229	0.0626
miR-331-3p	0.484	-0.0371	0.0247	0.0653	-0.197
miR-363-3p	0.0575	-0.0793	-0.338	-0.268	-0.064
miR-433-3p	-0.395	0.0775	-0.13	-0.113	-0.0304
miR-452-3p	0.456	-0.059	0.0267	0.0224	-0.183
miR-485-5p	0.555	0.0405	0.221	0.152	-0.0822
miR-636	-0.282	-0.103	-0.393	-0.337	-0.0614
miR-652-3p	0.0627	-0.383	-0.00376	0.0976	-0.342
miR-93-5p	-0.0617	-0.437	-0.033	0.0828	-0.231

## Sheet: Table 3 Pathways
Diff miRNA	Source	p-value	q-value	Pathway	members_input_overlap
mir-153-3p	KEGG	0	0.005	Axon guidance - Homo sapiens (human)	UNC5C; PTCH1; NFATC3; GNAI3; ROCK1
mir-153-3p	PID	0	0.005	PAR1-mediated thrombin signaling events	PLCB1; ROCK1; GNAI3
mir-153-3p	KEGG	0	0.005	Sphingolipid signaling pathway - Homo sapiens (human)	SPHK2; GNAI3; ROCK1; PLCB1
mir-153-3p	KEGG	0.001	0.01	Oxytocin signaling pathway - Homo sapiens (human)	PLCB1; NFATC3; GNAI3; ROCK1
mir-153-3p	KEGG	0.001	0.011	cGMP-PKG signaling pathway - Homo sapiens (human)	PLCB1; NFATC3; GNAI3; ROCK1
mir-182-5p	KEGG	0	0.006	Bacterial invasion of epithelial cells - Homo sapiens (human)	MET; CTTN; ELMO1; ACTR2; CD2AP
mir-182-5p	KEGG	0	0.006	Proteoglycans in cancer - Homo sapiens (human)	IGF1R; FZD3; THBS1; MET; CTTN; PRKACB; FRS2
mir-182-5p	PID	0	0.01	ErbB1 downstream signaling	YWHAG; USP6NL; ACTR2; SMAD1; ARF4
mir-182-5p	KEGG	0	0.01	Longevity regulating pathway - multiple species - Homo sapiens (human)	FOXO3; IGF1R; ADCY6; PRKACB
mir-182-5p	PID	0.001	0.012	PDGFR-beta signaling pathway	USP6NL; CTTN; RASA1; ACTR2; YWHAG
mir-363-3p	PID	0	0.015	Signaling events mediated by focal adhesion kinase	WASL; RAP1B; ITGAV; MAP2K4
mir-363-3p	KEGG	0.001	0.046	Progesterone-mediated oocyte maturation - Homo sapiens (human)	CDC27; CPEB4; PIK3R3; CPEB2
mir-363-3p	PID	0.003	0.055	Coregulation of Androgen receptor activity	APPL1; TMF1; TGIF1
mir-363-3p	PID	0.003	0.055	PDGFR-beta signaling pathway	MAP2K4; WASL; ITGAV; RAP1B
mir-363-3p	KEGG	0.004	0.06	Fluid shear stress and atherosclerosis - Homo sapiens (human)	PIK3R3; KLF2; ITGAV; MAP2K4
mir-95-5p	PID	0	0.005	E2F transcription factor network	E2F5; RBL2; E2F1; CDKN1A; HBP1; RRM2
mir-95-5p	KEGG	0.001	0.049	Axon guidance - Homo sapiens (human)	DPYSL5; DPYSL2; PPP3R1; EPHA4; NTN4; CFL2; RGMA
mir-95-5p	KEGG	0.002	0.049	TGF-beta signaling pathway - Homo sapiens (human)	TGFBR2; BAMBI; RGMB; E2F5; RGMA
mir-95-5p	KEGG	0.003	0.056	Cellular senescence - Homo sapiens (human)	TGFBR2; E2F5; E2F1; PPP3R1; CDKN1A; RBL2
mir-95-5p	PID	0.006	0.067	BMP receptor signaling	BAMBI; RGMB; RGMA

## Sheet: Table 4 GOTerms
Diff miRNA	Goterm Id	Term Category	Term Name	P-value	Q-value
mir-153-3p	GO:0009891	bp	positive regulation of biosynthetic process	5.4e-05	0.008
mir-153-3p	GO:0009893	bp	positive regulation of metabolic process	0.0001	0.018
mir-153-3p	GO:0051193	bp	regulation of cofactor metabolic process	0.00014	0.008
mir-153-3p	GO:0030424	cc	axon	5.6e-05	0.002
mir-153-3p	GO:0005794	cc	Golgi apparatus	0.0006	0.011
mir-153-3p	GO:0044427	cc	chromosomal part	0.00063	0.012
mir-153-3p	GO:0005521	mf	lamin binding	0.00036	0.013
mir-153-3p	GO:0001228	mf	DNA-binding transcription activator activity RNA polymerase II-specific	0.0004	0.012
mir-153-3p	GO:0097602	mf	cullin family protein binding	0.001	0.024
mir-182-5p	GO:0048468	bp	cell development	3.1e-07	7e-05
mir-182-5p	GO:0007275	bp	multicellular organism development	6.6e-07	4.2e-05
mir-182-5p	GO:0048869	bp	cellular developmental process	8.9e-07	4.2e-05
mir-182-5p	GO:0097458	cc	neuron part	1.5e-06	8.8e-05
mir-182-5p	GO:0042995	cc	cell projection	1.5e-05	0.00043
mir-182-5p	GO:0120025	cc	plasma membrane bounded cell projection	2e-05	0.001
mir-182-5p	GO:0030424	mf	axon	0.009	0.049
mir-182-5p	GO:0045296	mf	cadherin binding	3.1e-05	0.001
mir-182-5p	GO:0070840	mf	dynein complex binding	0.00017	0.004
mir-363-3p	GO:0044267	bp	cellular protein metabolic process	1.8e-05	0.006
mir-363-3p	GO:0036211	bp	protein modification process	6.1e-05	0.008
mir-363-3p	GO:0006464	bp	cellular protein modification process	6.1e-05	0.013
mir-363-3p	GO:1990124	cc	messenger ribonucleoprotein complex	1.4e-05	0.0007
mir-363-3p	GO:0044424	cc	intracellular part	0.0001	0.024
mir-363-3p	GO:0005622	cc	intracellular	0.00099993	0.024
mir-363-3p	GO:0030371	mf	translation repressor activity	0.00018	0.004
mir-363-3p	GO:0004713	mf	protein tyrosine kinase activity	0.00039	0.0189
mir-363-3p	GO:0003729	mf	mRNA binding	0.002	0.035
mir-93-5p	GO:0030030	bp	cell projection organization	4.65e-05	0.005
mir-93-5p	GO:1903047	bp	mitotic cell cycle process	6.1e-05	0.005
mir-93-5p	GO:0000278	bp	mitotic cell cycle	6.7e-05	0.005
mir-93-5p	GO:0044424	cc	intracellular part	1.6e-05	0.00053
mir-93-5p	GO:0005622	cc	intracellular	1.7e-05	0.0005
mir-93-5p	GO:0005856	cc	cytoskeleton	8e-05	0.0036
mir-93-5p	GO:0019899	mf	enzyme binding	9e-06	0.00052
mir-93-5p	GO:0043167	mf	ion binding	0.0005	0.013
mir-93-5p	GO:0019901	mf	protein kinase binding	0.00068	0.012
